# Supplementary material for: Sister Dehalobacter Genomes Reveal Specialization in Organohalide Respiration and Recent Strain Differentiation Likely Driven by Chlorinated Substrates
Source: Front Microbiol. 2016 Feb 12;7:100. doi: 10.3389/fmicb.2016.00100 (PMC4751268; doi:10.3389/fmicb.2016.00100)
Supplement: Supplementary file 1 [file Table1.XLS]

## Sheet: Legend
	Classification of genes in Dehalobacter sp. strain CF involved in selected metabolic pathways or categories. This series of 42 excel sheets constitutes an organized list of gene annotations comparing the five Dehalobacter genomes. Desulfitobacterium hafniense strain Y51 and Dehalococcoides mccartyi strain 195 are included for reference. If corresponding orthologs found in Dehalobacter sp. strain …
	WORKSHEET TAB NAMES
	1. Glycolysis, Gluconeogenesis
	2. Citric Acid Cycle
	3. Pentose phosphate pathway
	4. Fatty acid biosynthesis
	5. Purine biosynthesis
	6. Pyrimidine biosynthesis
	7-16. Amino acid biosynthesis
	(7) Glutamate and Glutamine
	(8) Aspartate, Asparagine, and Alanine
	(9) Glycine, Serine and Threonine
	(10) Methionine
	(11) Cysteine
	(12) Valine, Leucine and Isoleucine
	(13) Lysine
	(14) Arginine and proline
	(15) Phenylalanine, tyrosine and Tryptophan
	(16) Histidine
	17-28. Coenzymes and vitamins
	(17) Riboflavin (FMN, FAD)
	(18) Nicotinate (NAD+)
	(19) Terpenoid
	(20) Menaquinone
	(21) Folate
	(22) Coenzyme A
	(23) Cobalamin (B12) and Heme
	(24) Pyridoxal Phosphate PLP (B6)
	(25) Thiamin (B1)
	(26) Biotin
	(27) Molytopterin
	(28) Lipoic Acid
	29-30. Peptidoglycan
	(29) Aminosugars biosynthesis (feedstocks for peptidoglycan biosynthesis)
	(30) Biosynthesis of peptidoglycan
	31. Wood–Ljungdahl
	32-33. Flagella and Chemotaxis
	34. Nitrogenase
	35. Sporulation
	36. Oxidative stress
	37. Energy metabolism
	38. Transporters
	39. Arsenate resistance operon
	40. Type IV pilus
	41. Homologous recombination
	42. rdhA neighborhood

## Sheet: 1. Glycolysis,Gluconeogenesis
(1)
Pathway:	Gluconeogenesis/Glycolysis
EC_number	Locus_tag	Annotation	Dhb_DCA	Dhb_UNSWDHB	Dhb_PER-K23	Dhb_E1	Dsf_Y51	Dhc_195	Expression
5.4.2.2	p2789	Phosphomannomutase / Phosphoglucomutase	DHBDCA_p2783	UNSWDHB_1014	Dehre_2704	DehE1_orf00515	DSY1669	DET0510	N
5.3.1.9	p2790	Glucose-6-phosphate isomerase	DHBDCA_p2784	UNSWDHB_1003	Dehre_2705	DehE1_orf00514	DSY2034	No hit	Y
3.1.3.111	p2899	Fructose-1,6-bisphosphatase, GlpX type	DHBDCA_p2896	UNSWDHB_2780	Dehre_2819	DehE1_orf01172	DSY4937	No hit	Y
2.7.1.112	p872	6-phosphofructokinase	DHBDCA_p813	UNSWDHB_2045	Dehre_1683	DehE1_orf02848	DSY1839	No hit	Y
4.1.2.13	p2811	Fructose-bisphosphate aldolase class II	DHBDCA_p2804	UNSWDHB_970	Dehre_2726	DehE1_orf00486	DSY4939	No hit	Y
1.2.1.12	p652	NAD-dependent glyceraldehyde-3-phosphate dehydrogenase	DHBDCA_p594	UNSWDHB_720	Dehre_1453	DehE1_orf01822	DSY1507	DET0590	Y
2.7.2.3	p2829	Phosphoglycerate kinase	DHBDCA_p2823	UNSWDHB_1276	Dehre_2755	DehE1_orf01071	DSY4841	DET0744	Y
5.4.2.1	p2827	2,3-bisphosphoglycerate-independent phosphoglycerate mutase	DHBDCA_p2821	UNSWDHB_1272	Dehre_2753	DehE1_orf01068	DSY4839	No hit	Y
4.2.1.11	p2826	phosphopyruvate hydratase	DHBDCA_p2820	UNSWDHB_1286	Dehre_2752	DehE1_orf01065	DSY4838	DET0593	Y
2.7.9.111	p2541	Pyruvate,phosphate dikinase	DHBDCA_p2532	UNSWDHB_1713	Dehre_0629	DehE1_orf02441	DSY3080	No hit	Y
2.7.1.402	p653	Pyruvate kinase	DHBDCA_p595	UNSWDHB_692	Dehre_1454	DehE1_orf01824	DSY1608	No hit	Y
1.2.7.1	p269	Pyruvate-flavodoxin oxidoreductase	DHBDCA_p207	UNSWDHB_2498	Dehre_0128	DehE1_orf00937	DSY0115	DET0726	Y
1.2.7.1	p2740	Pyruvate-flavodoxin oxidoreductase	DHBDCA_p2730	UNSWDHB_2410	Dehre_2655	DehE1_orf00573	DSY4888	No hit	N
6.2.1.1	p435	Acetyl-coenzyme A synthetase	DHBDCA_p375	UNSWDHB_1322	Dehre_1237	DehE1_orf02503	DSY0515	DET1209	Y
1.2.1.3	p2406	Aldehyde dehydrogenase	DHBDCA_p2394	UNSWDHB_2569	Dehre_0768	DehE1_orf03234	DSY1102	No hit	N
1.1.1.1	p2281	Alcohol dehydrogenase	DHBDCA_p2270	UNSWDHB_626	Dehre_0926	DehE1_orf01978	DSY0565	DET0053	N
1 Unique, irrevisible steps in Gluconeogenesis.
2 Unique, irrevisible steps in Glycolysis.

## Sheet: 2. Citric Acid Cycle
(2)
Pathway:	Citric Acid Cycle
EC_number	Locus_tag	Annotation	Dhb_DCA	Dhb_UNSWDHB	Dhb_PER-K23	Dhb_E1	Dsf_Y51	Dhc_195	Expression
6.4.1.1	p2314	Pyruvate carboxyl transferase	DHBDCA_p2302	UNSWDHB_478	Dehre_0876	DehE1_orf01340	No hit	No hit	Y
2.3.3.1	p2711	Citrate synthase (si)	DHBDCA_p2701	UNSWDHB_2375	Dehre_2625	DehE1_orf00619	DSY4425	No hit	Y
2.3.3.1	p2808	Citrate synthase (si)	DHBDCA_p2801	UNSWDHB_1021	Dehre_2722	DehE1_orf00491	No hit	No hit	Y
4.1.3.6	NF	Citrate lyase alpha chain
	p396	Citrate lyase beta chain	DHBDCA_p334	UNSWDHB_1195	Dehre_1202	DehE1_orf04063	DSY1924	No hit	Y
	NF	Citrate lyase gamma chain
4.2.1.3	p995	Aconitate hydratase	DHBDCA_p937	UNSWDHB_1939	Dehre_1801	DehE1_orf03755	No hit	No hit	Y
1.1.1.42	p1096	Isocitrate dehydrogenase [NADP]	DHBDCA_p1040	UNSWDHB_1869	Dehre_1906	DehE1_orf03650	DSY3882	No hit	Y
1.2.7.3	p978	2-oxoglutarate oxidoreductase, gamma subunit	DHBDCA_p921	UNSWDHB_1377	Dehre_1780	DehE1_orf03723	No hit	No hit	Y
	p979	2-oxoglutarate oxidoreductase, beta subunit	DHBDCA_p922	UNSWDHB_1363	Dehre_1781	DehE1_orf03724	No hit	No hit	Y
	p980	2-oxoglutarate oxidoreductase, alpha subunit	DHBDCA_p923	UNSWDHB_1358	Dehre_1782	DehE1_orf03725	No hit	No hit	Y
	p981	2-oxoglutarate oxidoreductase, delta subunit, putative	DHBDCA_p924	UNSWDHB_1374	Dehre_1783	DehE1_orf03727	No hit	No hit	Y
6.2.1.5	p393	Succinyl-CoA ligase [ADP-forming] beta chain	DHBDCA_p331	UNSWDHB_1190	Dehre_1199	DehE1_orf04068	DSY1926	No hit	Y
	p395	Succinyl-CoA ligase [ADP-forming] alpha chain	DHBDCA_p333	UNSWDHB_1210	Dehre_1201	DehE1_orf04065	DSY1925	No hit	Y
1.3.99.1/1.3.5.1	NF	Succinic dehydrogenase
4.2.1.2	p2651	Fumarate hydratase class I, aerobic; L(+)-tartrate dehydratase beta subunit	DHBDCA_p2640	UNSWDHB_2361	Dehre_2558	DehE1_orf00727	DSY3229	DET0454	Y
	p2652	Fumarate hydratase class I, aerobic; L(+)-tartrate dehydratase alpha subunit	DHBDCA_p2641	UNSWDHB_2351	Dehre_2559	DehE1_orf00725	DSY3230	DET0453	Y
1.1.1.37	NF	Malate dehydrogenase
1.1.1.40	p397	NADP-dependent malic enzyme	DHBDCA_p335	UNSWDHB_1193	Dehre_1203	DehE1_orf04061	DSY1923	No hit	Y

## Sheet: 3. Pentose phosphate pathway
(3)
Pathway:	Pentose Phosphate Pathway
EC_number	Locus_tag	Annotation	Dhb_DCA	Dhb_UNSWDHB	Dhb_PER-K23	Dhb_E1	Dsf_Y51	Dhc_195	Expression
5.3.1.9	p2790	Glucose-6-phosphate isomerase	DHBDCA_p2784	UNSWDHB_1003	Dehre_2705	DehE1_orf00514	DSY2034	No hit	Y
2.7.1.11	p872	6-phosphofructokinase	DHBDCA_p813	UNSWDHB_2045	Dehre_1683	DehE1_orf02848	DSY1839	No hit	Y
3.1.3.11	p2899	Fructose-1,6-bisphosphatase, GlpX type	DHBDCA_p2896	UNSWDHB_2780	Dehre_2819	DehE1_orf01172	DSY4937	No hit	Y
4.1.2.13	p2811	Fructose-bisphosphate aldolase class II	DHBDCA_p2804	UNSWDHB_970	Dehre_2726	DehE1_orf00486	DSY4939	No hit	Y
2.2.1.1	p2853	Transketolase, C-terminal section	DHBDCA_p2851	UNSWDHB_1268	Dehre_2778	DehE1_orf01113	DSY4867	No hit	Y
	p2854	Transketolase, N-terminal section	DHBDCA_p2852	UNSWDHB_1301	Dehre_2779	DehE1_orf01114	DSY4868	DET0678	Y
2.2.1.1	p1570	Transketolase, C-terminal section	DHBDCA_p1560	UNSWDHB_954	No hit	No hit	No hit	No hit	NA
	p1571	Transketolase, N-terminal section	DHBDCA_p1561	UNSWDHB_922	No hit	No hit	No hit	No hit	NA
2.2.1.2	p2900	Transaldolase	DHBDCA_p2897	UNSWDHB_2732	Dehre_2820	DehE1_orf01173	DSY4938	DET1409	Y
5.1.3.1	p2178	Ribulose-phosphate 3-epimerase	DHBDCA_p2168	UNSWDHB_2081	Dehre_1020	DehE1_orf03622	DSY2683	DET0676	Y
5.3.1.6	p2891	Ribose 5-phosphate isomerase B	DHBDCA_p2888	UNSWDHB_2736	Dehre_2810	DehE1_orf01160	DSY4929	DET0677	Y
2.7.6.1	p322	Ribose-phosphate pyrophosphokinase	DHBDCA_p262	UNSWDHB_2702	Dehre_0190	DehE1_orf00867	DSY0153	DET0435	Y
5.4.2.7	p532	Phosphopentomutase	DHBDCA_p476	UNSWDHB_1476	Dehre_1333	DehE1_orf02152	DSY2312	No hit	Y
4.1.2.4	p2548	Deoxyribose-phosphate aldolase	DHBDCA_p2539	UNSWDHB_1689	Dehre_0623	DehE1_orf02451	DSY3104	No hit	Y

## Sheet: 4. Fatty acid biosynthesis
(4)
Pathway:	Fatty Acid Biosynthesis
EC_number	Locus_tag	Annotation	Dhb_DCA	Dhb_PER-K23	Dhb_UNSWDHB	Dhb_E1	Dsf_Y51	Dhc_195	Expression
6.4.1.2	p2715	Acetyl-coenzyme A carboxyl transferase alpha chain	DHBDCA_p2705	Dehre_2630	UNSWDHB_2429	DehE1_orf00612	DSY1316	No hit	Y
	p2716	Acetyl-coenzyme A carboxyl transferase beta chain	DHBDCA_p2706	Dehre_2631	UNSWDHB_2310	DehE1_orf00611	DSY1315	No hit	Y
6.3.4.14	p2714	Biotin-protein ligase / Biotin operon repressor	DHBDCA_p2704	Dehre_2629	UNSWDHB_2343	DehE1_orf00614	No hit	No hit	N
	p2717	Biotin carboxylase of acetyl-CoA carboxylase	DHBDCA_p2707	Dehre_2632	UNSWDHB_2451	DehE1_orf00610	DSY2366	DET0120	Y
	p2719	Biotin carboxyl carrier protein of acetyl-CoA carboxylase	DHBDCA_p2709	Dehre_2634	UNSWDHB_2336	DehE1_orf00607	No hit	No hit	Y
	p1292	3-oxoacyl-[acyl-carrier-protein] synthase, KASII	DHBDCA_p1227	No hit	UNSWDHB_1789	No hit	No hit	No hit	NA
	p2720	3-oxoacyl-[acyl-carrier-protein] synthase, KASII	DHBDCA_p2710	Dehre_2635	UNSWDHB_2342	DehE1_orf00606	DSY2657	DET0963	Y
	p2725	3-oxoacyl-[acyl-carrier-protein] synthase, KASIII	DHBDCA_p2715	Dehre_2640	UNSWDHB_2408	DehE1_orf00599	DSY2663	No hit	Y
	p2722	Malonyl CoA-acyl carrier protein transacylase	DHBDCA_p2712	Dehre_2637	UNSWDHB_2348	DehE1_orf00603	DSY2661	DET1276	Y
	p2240	3-oxoacyl-[acyl-carrier protein] reductase	DHBDCA_p2230	No hit	UNSWDHB_1638	No hit	No hit	No hit	NA
	p2721	3-oxoacyl-[acyl-carrier protein] reductase	DHBDCA_p2711	Dehre_2636	UNSWDHB_2377	DehE1_orf00604	DSY2660	DET1277	Y
	p2718	(3R)-hydroxymyristoyl-[acyl carrier protein] dehydratase	DHBDCA_p2708	Dehre_2633	UNSWDHB_2449	DehE1_orf00609	DSY4881	No hit	N
	p2723	Enoyl-[acyl-carrier-protein] reductase [FMN]	DHBDCA_p2713	Dehre_2638	UNSWDHB_2340	DehE1_orf00602	DSY2662	No hit	Y

## Sheet: 5. Purine biosynthesis
(5)
Pathway:	Purine Biosynthesis Pathway
EC_number	Locus_tag	Annotation	Dhb_DCA	Dhb_UNSWDHB	Dhb_PER-K23	Dhb_E1	Dsf_Y51	Dhc_195	Expression
5.4.2.7	p532	Phosphopentomutase	DHBDCA_p476	UNSWDHB_1476	Dehre_1333	DehE1_orf02152	DSY2312	No hit	Y
2.7.6.1	p322	Ribose-phosphate pyrophosphokinase	DHBDCA_p262	UNSWDHB_2702	Dehre_0190	DehE1_orf00867	DSY0153	DET0435	Y
2.4.2.14	p2198	Amidophosphoribosyltransferase	DHBDCA_p2188	UNSWDHB_1719	Dehre_1000	DehE1_orf03591	DSY3930	DET1415	Y
6.3.4.13	p2194	Phosphoribosylamine--glycine ligase	DHBDCA_p2184	UNSWDHB_1724	Dehre_1004	DehE1_orf03597	DSY3925	DET0838	Y
2.1.2.2	p2196	Phosphoribosylglycinamide formyltransferase	DHBDCA_p2186	UNSWDHB_1730	Dehre_1002	DehE1_orf03593	DSY3928	DET1237	Y
6.3.5.3	p2814	Phosphoribosylformylglycinamidine synthase, synthetase subunit / Phosphoribosylformylglycinamidine synthase, glutamine amidotransferase subunit	DHBDCA_p2807	UNSWDHB_207	Dehre_2728	DehE1_orf00480	DSY3934	DET0379	Y
6.3.3.1	p2197	Phosphoribosylformylglycinamidine cyclo-ligase	DHBDCA_p2187	UNSWDHB_1733	Dehre_1001	DehE1_orf03592	DSY3929	DET1416	Y
4.2.1.21	p2201	Phosphoribosylaminoimidazole carboxylase catalytic subunit	DHBDCA_p2191	UNSWDHB_1727	Dehre_0997	DehE1_orf03587	DSY3933	DET0839	Y
6.3.2.6	p2199	Phosphoribosylaminoimidazole-succinocarboxamide synthase	DHBDCA_p2189	UNSWDHB_1737	Dehre_0999	DehE1_orf03589	DSY3931	No hit	Y
4.3.2.2	p2200	Adenylosuccinate lyase	DHBDCA_p2190	UNSWDHB_1721	Dehre_0998	DehE1_orf03588	DSY3932	DET0840	Y
2.1.2.3	p2195	IMP cyclohydrolase / Phosphoribosylaminoimidazolecarboxamide formyltransferase	DHBDCA_p2185	UNSWDHB_1718	Dehre_1003	DehE1_orf03596	DSY3927	DET1417	Y
3.5.4.10	p2195	IMP cyclohydrolase / Phosphoribosylaminoimidazolecarboxamide formyltransferase	DHBDCA_p2185	UNSWDHB_1718	Dehre_1003	DehE1_orf03596	DSY3927	DET1417	Y
1.1.1.205	p718	Inosine-5'-monophosphate dehydrogenase	DHBDCA_p658	UNSWDHB_2897	Dehre_1508	DehE1_orf01913	DSY2052	No hit	Y
1.1.1.205	p1028	Inosine-5'-monophosphate dehydrogenase	DHBDCA_p970	UNSWDHB_1930	Dehre_1839	DehE1_orf03529	DSY2210	No hit	Y
6.3.5.2	p1606	GMP synthase [glutamine-hydrolyzing]	DHBDCA_p1595	UNSWDHB_918	Dehre_2331	DehE1_orf01727	DSY3938	DET0836	Y
2.7.4.8	p1450	Guanylate kinase	DHBDCA_p1437	UNSWDHB_362	Dehre_2183	DehE1_orf04260	DSY2729	DET0035	Y
2.7.4.6	p340	Nucleoside diphosphate kinase	DHBDCA_p280	UNSWDHB_2491	Dehre_0207	DehE1_orf00837	DSY0202	DET0394	Y
1.17.4.2	p1720	Ribonucleotide reductase of class III (anaerobic), large subunit	DHBDCA_p1711	UNSWDHB_2463	Dehre_2435	DehE1_orf02940	No hit	No hit	Y
6.3.4.4	p2959	Adenylosuccinate synthetase	DHBDCA_p2955	UNSWDHB_1114	Dehre_2885	DehE1_orf01023	DSY5027	DET0976	Y
2.7.4.3	p1878	Adenylate kinase	DHBDCA_p1867	UNSWDHB_59	Dehre_0523	DehE1_orf01551	DSY0492	DET0495	Y

## Sheet: 6. Pyrimidine biosynthesis
(6)
Pathway:	Pyrimidine Biosynthesis Pathway
EC_number	Locus_tag	Annotation	Dhb_DCA	Dhb_UNSWDHB	Dhb_PER-K23	Dhb_E1	Dsf_Y51	Dhc_195	Expression
6.3.5.5	p2324	Carbamoyl-phosphate synthase large chain	DHBDCA_p2313	UNSWDHB_1158	Dehre_0865	DehE1_orf01324	DSY0398	No hit	Y
6.3.5.5	p1463	Carbamoyl-phosphate synthase large chain	DHBDCA_p1450	UNSWDHB_278	Dehre_2196	DehE1_orf04455	DSY2859	DET1202	Y
	p1464	Carbamoyl-phosphate synthase small chain	DHBDCA_p1451	UNSWDHB_284	Dehre_2197	DehE1_orf04456	DSY2860	No hit	N
6.3.5.5	p2346	Carbamoyl-phosphate synthase large chain	DHBDCA_p2335	UNSWDHB_1172	Dehre_0847	DehE1_orf01280	No hit	No hit	Y
	p2347	Carbamoyl-phosphate synthase small chain	DHBDCA_p2336	UNSWDHB_1167	Dehre_0846	DehE1_orf01279	DSY2043	DET1201	Y
2.1.3.2	p1466	Aspartate carbamoyltransferase	DHBDCA_p1453	UNSWDHB_292	Dehre_2199	DehE1_orf04459	DSY2862	DET1199	Y
3.5.2.3	p1465	Dihydroorotase	DHBDCA_p1452	UNSWDHB_275	Dehre_2198	DehE1_orf04457	DSY2861	DET1200	Y
1.3.3.1	p1461	Dihydroorotate dehydrogenase, catalytic subunit	DHBDCA_p1448	UNSWDHB_298	Dehre_2194	DehE1_orf04280	DSY2857	DET1372	Y
	p1462	Dihydroorotate dehydrogenase electron transfer subunit	DHBDCA_p1449	UNSWDHB_288	Dehre_2195	DehE1_orf04281	DSY2858	DET1203	Y
2.4.2.10	p1457	Orotate phosphoribosyltransferase	DHBDCA_p1444	UNSWDHB_346	Dehre_2190	DehE1_orf04273	DSY2855	DET1193	Y
4.1.1.23	p1460	Orotidine 5'-phosphate decarboxylase	DHBDCA_p1447	UNSWDHB_281	Dehre_2193	DehE1_orf04278	DSY2856	No hit	Y
2.7.4.14	p2099	Uridylate kinase	DHBDCA_p2086	UNSWDHB_1559	Dehre_1093	DehE1_orf02214	DSY2544	DET0375	Y
2.7.4.6	p340	Nucleoside diphosphate kinase	DHBDCA_p280	UNSWDHB_2491	Dehre_0207	DehE1_orf00837	DSY0202	DET0394	Y
6.3.4.2	p2905	CTP synthase	DHBDCA_p2903	UNSWDHB_2750	Dehre_2825	DehE1_orf01183	DSY4944	DET1410	Y
1.17.4.2	p1720	Ribonucleotide reductase of class III (anaerobic), large subunit	DHBDCA_p1711	UNSWDHB_2463	Dehre_2435	DehE1_orf02940	No hit	No hit	Y
3.6.1.19	p329	Nucleoside triphosphate pyrophosphohydrolase MazG	DHBDCA_p269	UNSWDHB_2726	Dehre_0197	DehE1_orf00856	DSY0192	DET1637	Y
3.6.1.19	p2072	Deoxyuridine 5'-triphosphate nucleotidohydrolase	DHBDCA_p2059	UNSWDHB_1393	Dehre_1117	DehE1_orf04430	DSY2505	No hit	Y
2.1.1.45	p1923	Thymidylate synthase thyX	DHBDCA_p1912	UNSWDHB_81	Dehre_0475	DehE1_orf01482	No hit	No hit	Y
2.7.4.9	p881	Thymidylate kinase	DHBDCA_p822	UNSWDHB_2021	Dehre_1693	DehE1_orf02831	No hit	No hit	Y
2.7.4.9	p1939	Thymidylate kinase	DHBDCA_p1928	UNSWDHB_609	Dehre_0460	DehE1_orf01460	DSY2160	No hit	Y

## Sheet: 7-16. Amino acid biosynthesis
Pathway:	Amino Acid Biosynthesis Pathways
(7) Glutamate and Glutamine
EC_number	Locus_tag	Annotation	Dhb_DCA	Dhb_UNSWDHB	Dhb_PER-K23	Dhb_E1	Dsf_Y51	Dhc_195	Expression	Notes
1.4.1.13	p1656	Glutamate synthase [NADPH] large chain	DHBDCA_p1647	UNSWDHB_1426	Dehre_2382	DehE1_orf01639	DSY4385	DET1128	N
	p1655	Glutamate synthase [NADPH] small chain	DHBDCA_p1646	Ambiguity in contig	Dehre_2381	DehE1_orf01640	DSY4384	No hit	N
	p2238	Glutamate synthase [NADPH] small chain	DHBDCA_p2228	UNSWDHB_1633	No hit	No hit	DSY2361	DET0038	NA
	p512	Glutamate synthase [NADPH] small chain	DHBDCA_p453	UNSWDHB_2122	Dehre_1313	DehE1_orf02182	No hit	No hit	Y
1.4.1.3	p1657	NADP-specific glutamate dehydrogenase	DHBDCA_p1648	UNSWDHB_1416	Dehre_2383	DehE1_orf01636	DSY4953	No hit	Y
2.6.1.1	p385	Aspartate aminotransferase	DHBDCA_p323	UNSWDHB_1189	Dehre_1191	DehE1_orf04076	DSY1935	DET0739	N
2.6.1.1	p843	Aspartate aminotransferase	DHBDCA_p785	UNSWDHB_1826	Dehre_1651	DehE1_orf03373	No hit	No hit	Y
2.6.1.1	p1002	Aspartate aminotransferase	DHBDCA_p944	UNSWDHB_1941	Dehre_1809	DehE1_orf03765	DSY1302	DET1342	Y
2.6.1.1	p1853	Aspartate aminotransferase	DHBDCA_p1842	UNSWDHB_125	Dehre_0549	DehE1_orf01594	No hit	No hit	Y
2.6.1.1	p2764	Biosynthetic Aromatic amino acid aminotransferase alpha @ Aspartate aminotransferase	DHBDCA_p2754	UNSWDHB_998	Dehre_2677	DehE1_orf00537	DSY1222	No hit	Y
6.3.1.2	p874	Glutamine synthetase type I	DHBDCA_p815	UNSWDHB_2001	Dehre_1685	DehE1_orf02846	DSY4328	DET1123	Y
6.3.1.2	p1686	Glutamine synthetase type III, GlnN	DHBDCA_p1677	UNSWDHB_2058	Dehre_2403	DehE1_orf02983	DSY4039	No hit	Y
(8) Aspartate, Asparagine, and Alanine
EC_number	Locus_tag	Annotation	Dhb_DCA	Dhb_UNSWDHB	Dhb_PER-K23	Dhb_E1	Dsf_Y51	Dhc_195	Expression	Notes
1.4.3.2	p350	L-aspartate oxidase	DHBDCA_p290	Present but not annotated	Dehre_0217	DehE1_orf00821	DSY0213	No hit	Y
6.3.5.4	p580	Asparagine synthetase [glutamine-hydrolyzing]	DHBDCA_p522	UNSWDHB_406	Dehre_1383	DehE1_orf02090	DSY4329	No hit	N
4.1.1.12	NF	Aspartate 4-decarboxylase	NF		NF	NF
2.6.1.2	NF	Alanine aminotransferase	NF		NF	NF				Some alanine aminotransferases are homologous to aspartate aminotransferase; strain CF has 5 different aspartate aminotransferase, indicated as 2.6.1.1. So one of them might actually catalyzes the reaction of 2.6.1.2.
5.1.1.1	p2903	Alanine racemase	DHBDCA_p2901	UNSWDHB_2748	Dehre_2823	DehE1_orf01178	DSY4942	No hit	Y
(9) Glycine, Serine and Threonine
EC_number	Locus_tag	Annotation	Dhb_DCA	Dhb_UNSWDHB	Dhb_PER-K23	Dhb_E1	Dsf_Y51	Dhc_195	Expression	Notes
1.1.1.95	p1005	D-3-phosphoglycerate dehydrogenase	DHBDCA_p947	UNSWDHB_1951	Dehre_1812	DehE1_orf03771	No hit	No hit	Y
1.1.1.95	p1017	D-3-phosphoglycerate dehydrogenase	DHBDCA_p959	UNSWDHB_1861	Dehre_1829	DehE1_orf03542	DSY0996	No hit	Y
1.1.1.95	p2039	D-3-phosphoglycerate dehydrogenase	DHBDCA_p2027	UNSWDHB_772	Dehre_0231	DehE1_orf04103	DSY4683	No hit	Y
1.1.1.95	p2120	D-3-phosphoglycerate dehydrogenase	DHBDCA_p2107	UNSWDHB_1494	Dehre_1073	DehE1_orf02245	DSY0969	DET0599	Y
2.6.1.52	p2040	Phosphoserine aminotransferase	DHBDCA_p2028	UNSWDHB_776	Dehre_0230	DehE1_orf04102	DSY4684	No hit	Y
3.1.3.3	NF	Phosphoserine phosphatase
4.3.1.17	p2172	L-serine dehydratase, alpha subunit	DHBDCA_p2159	UNSWDHB_1571	Dehre_1027	DehE1_orf02322	DSY2675	No hit	Y
	p2173	L-serine dehydratase, beta subunit	DHBDCA_p2160	UNSWDHB_1504	Dehre_1026	DehE1_orf02324	DSY2676	No hit	N
2.1.2.1	p2888	Serine hydroxymethyltransferase	DHBDCA_p2885	UNSWDHB_2739	Dehre_2808	DehE1_orf01158	DSY4927	DET0436	Y
2.7.2.4	p2063	Aspartokinase	DHBDCA_p2050	UNSWDHB_1397	Dehre_1138	DehE1_orf04206	DSY2499	DET1633	Y
1.2.1.11	p2064	Aspartate-semialdehyde dehydrogenase	DHBDCA_p2051	UNSWDHB_1412	Dehre_1137	DehE1_orf04205	DSY2500	DET0972	Y
1.1.1.3	p966	Homoserine dehydrogenase	DHBDCA_p909	UNSWDHB_1371	Dehre_1768	DehE1_orf04363	DSY1363	DET1206	Y
2.7.1.39	p967	Homoserine kinase	DHBDCA_p910	UNSWDHB_1375	Dehre_1770	DehE1_orf03703	DSY1362	No hit	Y
4.2.3.1	p432	Threonine synthase	DHBDCA_p372	UNSWDHB_1328	Dehre_1236	DehE1_orf02501	DSY1894	No hit	Y
(10) Methionine
EC_number	Locus_tag	Annotation	Dhb_DCA	Dhb_UNSWDHB	Dhb_PER-K23	Dhb_E1	Dsf_Y51	Dhc_195	Expression	Notes
2.3.1.46	p1745	Homoserine O-succinyltransferase	DHBDCA_p1736	UNSWDHB_1598	Dehre_2458	DehE1_orf02897	DSY4686	No hit	Y
2.5.1.48	p1749	O-acetylhomoserine sulfhydrylase / O-succinylhomoserine sulfhydrylase	DHBDCA_p1740	UNSWDHB_1607	Dehre_2462	DehE1_orf02890	DSY4192	No hit	N
2.5.1.48	p1763	O-acetylhomoserine sulfhydrylase / O-succinylhomoserine sulfhydrylase	DHBDCA_p1754	UNSWDHB_1620	Dehre_2475	DehE1_orf02870	No hit	No hit	Y
2.1.1.13	p292	5-methyltetrahydrofolate--homocysteine methyltransferase	DHBDCA_p232	UNSWDHB_2532	Dehre_0150	DehE1_orf00912	DSY2719	No hit	Y
2.1.1.13	p1224	5-methyltetrahydrofolate--homocysteine methyltransferase	DHBDCA_p1157	No hit	Dehre_1365	DehE1_orf02119	No hit	No hit	Y
2.1.1.13	p1288	5-methyltetrahydrofolate--homocysteine methyltransferase	DHBDCA_p1223	UNSWDHB_1790	No hit	No hit	DSY4482	No hit	NA
2.1.1.13	p1723	5-methyltetrahydrofolate--homocysteine methyltransferase	DHBDCA_p1714	UNSWDHB_2461	Dehre_2438	DehE1_orf02933	No hit	No hit	Y
2.1.1.13	p2029	5-methyltetrahydrofolate--homocysteine methyltransferase	DHBDCA_p2017	No hit	No hit	No hit	DSY3646	No hit	NA
2.1.1.13	p2371	5-methyltetrahydrofolate--homocysteine methyltransferase	DHBDCA_p2360	UNSWDHB_2188	No hit	No hit	No hit	No hit	NA
2.1.1.13	p2416	methyltetrahydrofolate:corrinoid/iron-sulfur protein methyltransferase	DHBDCA_p2404	UNSWDHB_2562	Dehre_0755	DehE1_orf03255	DSY4702	No hit	N
(11) Cysteine
EC_number	Locus_tag	Annotation	Dhb_DCA	Dhb_UNSWDHB	Dhb_PER-K23	Dhb_E1	Dsf_Y51	Dhc_195	Expression	Notes
2.3.1.30	p1753	Serine acetyltransferase	DHBDCA_p1744	UNSWDHB_1601	Dehre_2466	DehE1_orf02885	DSY0446	DET1588	Y
2.5.1.47	p719	Cysteine synthase	DHBDCA_p659	UNSWDHB_2901	Dehre_1510	DehE1_orf04408	No hit	No hit	Y
2.5.1.47	p1751	Cysteine synthase	DHBDCA_p1742	UNSWDHB_1614	Dehre_2464	DehE1_orf02888	DSY4189	DET1135	Y
2.5.1.47	p1764	Cysteine synthase	DHBDCA_p1755	UNSWDHB_1591	Dehre_2476	DehE1_orf02868	No hit	No hit	Y
(12) Valine, Leucine and Isoleucine
EC_number	Locus_tag	Annotation	Dhb_DCA	Dhb_UNSWDHB	Dhb_PER-K23	Dhb_E1	Dsf_Y51	Dhc_195	Expression	Notes
2.3.1.182	p2619	(R)-citramalate synthase	DHBDCA_p2608	UNSWDHB_2311	Dehre_2518	DehE1_orf00785	No hit	DET0825	Y
4.2.1.33	p958	3-isopropylmalate dehydratase small subunit	DHBDCA_p901	UNSWDHB_593	Dehre_1760	DehE1_orf04379	DSY1370	DET0827	Y
	p959	3-isopropylmalate dehydratase large subunit	DHBDCA_p902	UNSWDHB_594	Dehre_1761	DehE1_orf04378	DSY1369	DET0828	Y
2.3.3.13	p960	2-isopropylmalate synthase	DHBDCA_p903	UNSWDHB_588	Dehre_1762	DehE1_orf04375	No hit	DET0830	Y
2.3.3.13	p1738	2-isopropylmalate synthase	DHBDCA_p1729	UNSWDHB_1618	Dehre_2451	DehE1_orf02908	No hit	No hit	Y
2.3.3.13	p2008	2-isopropylmalate synthase	DHBDCA_p1996	UNSWDHB_150	No hit	No hit	No hit	No hit	NA
1.2.4.1	p904	Acetolactate synthase small subunit	DHBDCA_p845	UNSWDHB_1972	Dehre_1717	DehE1_orf02797	DSY2457	No hit	Y
	p905	Acetolactate synthase large subunit	DHBDCA_p846	UNSWDHB_1988	Dehre_1718	DehE1_orf02794	DSY2458	DET0833	Y
	p1566	Acetolactate synthase large subunit	DHBDCA_p1556	UNSWDHB_915	No hit	No hit	No hit	No hit	NA
1.1.1.86	p961	Ketol-acid reductoisomerase	DHBDCA_p904	UNSWDHB_598	Dehre_1763	DehE1_orf04372	DSY1368	DET0831	Y
4.2.1.9	p964	Dihydroxy-acid dehydratase	DHBDCA_p907	UNSWDHB_597	Dehre_1766	DehE1_orf04367	DSY1365	DET0834	Y
2.6.1.42	p965	Branched-chain amino acid aminotransferase	DHBDCA_p908	UNSWDHB_591	Dehre_1767	DehE1_orf04365	DSY1364	DET0009	Y
(13) Lysine
EC_number	Locus_tag	Annotation	Dhb_DCA	Dhb_UNSWDHB	Dhb_PER-K23	Dhb_E1	Dsf_Y51	Dhc_195	Expression	Notes
2.7.2.4	p2063	Aspartokinase	DHBDCA_p2050	UNSWDHB_1397	Dehre_1138	DehE1_orf04206	DSY2499	DET1633	Y
1.2.1.11	p2064	Aspartate-semialdehyde dehydrogenase	DHBDCA_p2051	UNSWDHB_1412	Dehre_1137	DehE1_orf04205	DSY2500	DET0972	Y
1.1.1.3	p966	Homoserine dehydrogenase	DHBDCA_p909	UNSWDHB_1371	Dehre_1768	DehE1_orf04363	DSY1363	DET1206	Y
4.2.1.52	p2062	Dihydrodipicolinate synthase	DHBDCA_p2049	UNSWDHB_1402	Dehre_1139	DehE1_orf04208	DSY2498	DET0973	Y
1.3.1.26	p2067	Dihydrodipicolinate reductase	DHBDCA_p2054	UNSWDHB_1383	Dehre_1134	DehE1_orf04200	DSY2503	DET0971	Y
2.6.1.83	p1453	L,L-diaminopimelate aminotransferase	DHBDCA_p1440	UNSWDHB_327	Dehre_2186	DehE1_orf04265	DSY3402	No hit	Y
5.1.1.7	p1454	Diaminopimelate epimerase	DHBDCA_p1441	UNSWDHB_348	Dehre_2187	DehE1_orf04266	DSY2743	DET0740	Y
4.1.1.20	p574	Diaminopimelate decarboxylase	DHBDCA_p516	UNSWDHB_396	Dehre_1377	DehE1_orf02101	DSY4977	DET0534	Y
(14) Arginine and proline
EC_number	Locus_tag	Annotation	Dhb_DCA	Dhb_UNSWDHB	Dhb_PER-K23	Dhb_E1	Dsf_Y51	Dhc_195	Expression	Notes
2.7.2.11	p937	Glutamate 5-kinase	DHBDCA_p878	UNSWDHB_1980	Dehre_1743	DehE1_orf02752	DSY1386	DET1282	Y
1.2.1.41	p936	Gamma-glutamyl phosphate reductase	DHBDCA_p877	UNSWDHB_1989	Dehre_1742	DehE1_orf02754	DSY1387	DET1288	Y
1.5.1.2	p938	Pyrroline-5-carboxylate reductase	DHBDCA_p879	UNSWDHB_1973	Dehre_1744	DehE1_orf02751	DSY1385	DET0193	Y
2.3.1.1	p391	N-acetylglutamate synthase	DHBDCA_p329	UNSWDHB_1191	Dehre_1197	DehE1_orf04070	DSY1929	DET0457	Y
2.3.1.1	p1859	Glutamate N-acetyltransferase / N-acetylglutamate synthase	DHBDCA_p1848	UNSWDHB_84	Dehre_0543	DehE1_orf01581	DSY0761	DET1256	Y
2.7.2.8	p1858	Acetylglutamate kinase	DHBDCA_p1847	UNSWDHB_91	Dehre_0544	DehE1_orf01584	DSY0762	DET1257	Y
1.2.1.38	p1860	N-acetyl-gamma-glutamyl-phosphate reductase	DHBDCA_p1849	UNSWDHB_63	Dehre_0542	DehE1_orf01578	DSY0760	DET1626	Y
2.6.1.11	p1857	Acetylornithine aminotransferase	DHBDCA_p1846	UNSWDHB_83	Dehre_0545	DehE1_orf01586	DSY0763	DET1258	Y
2.3.1.35	p1859	Glutamate N-acetyltransferase / N-acetylglutamate synthase	DHBDCA_p1848	UNSWDHB_84	Dehre_0543	DehE1_orf01581	DSY0761	DET1256	Y
2.1.3.3	p1843	Ornithine carbamoyltransferase	DHBDCA_p1832	UNSWDHB_121	Dehre_0561	DehE1_orf04328	DSY0784	DET1394	Y
6.2.4.5	p1842	Argininosuccinate synthase	DHBDCA_p1831	UNSWDHB_95	Dehre_0562	DehE1_orf04327	DSY0785	DET1260	Y
4.3.2.1	p1841	Argininosuccinate lyase	DHBDCA_p1830	UNSWDHB_107	Dehre_0563	DehE1_orf04326	DSY0786	DET1261	Y
(15) Phenylalanine, tyrosine and Tryptophan
EC_number	Locus_tag	Annotation	Dhb_DCA	Dhb_UNSWDHB	Dhb_PER-K23	Dhb_E1	Dsf_Y51	Dhc_195	Expression	Notes
2.5.1.54	p1076	2-keto-3-deoxy-D-arabino-heptulosonate-7-phosphate synthase I alpha	DHBDCA_p1020	UNSWDHB_1892	Dehre_1888	DehE1_orf03443	DSY1400	No hit	Y
2.5.1.54	p2221	2-keto-3-deoxy-D-arabino-heptulosonate-7-phosphate synthase I beta	DHBDCA_p2212	UNSWDHB_1635	Dehre_0978	DehE1_orf03555	DSY2264	DET1486	Y
4.2.3.4	p479	3-dehydroquinate synthase	DHBDCA_p420	UNSWDHB_2100	Dehre_1280	DehE1_orf02573	DSY2390	DET0467	Y
4.2.1.10	p495	3-dehydroquinate dehydratase II	DHBDCA_p436	UNSWDHB_2140	Dehre_1296	DehE1_orf02593	DSY2378	No hit	Y
1.1.1.25	p476	Shikimate 5-dehydrogenase I alpha	DHBDCA_p417	UNSWDHB_2138	Dehre_1277	DehE1_orf02569	DSY2394	DET0465	Y
2.7.1.71	p478	Shikimate kinase I	DHBDCA_p419	UNSWDHB_2134	Dehre_1279	DehE1_orf02572	DSY2391	DET0464	Y
2.5.1.19	p2219	5-Enolpyruvylshikimate-3-phosphate synthase	DHBDCA_p2210	UNSWDHB_1628	Dehre_0980	DehE1_orf03558	DSY2262	DET0463	Y
4.2.3.5	p2218	Chorismate synthase	DHBDCA_p2209	UNSWDHB_1676	Dehre_0981	DehE1_orf03559	DSY2392	DET0462	Y
5.4.59.5	p2217	Chorismate mutase I / Prephenate dehydratase	DHBDCA_p2208	UNSWDHB_1641	Dehre_0982	DehE1_orf03560	DSY1892	DET0461	Y
5.4.59.5	p2221	2-keto-3-deoxy-D-arabino-heptulosonate-7-phosphate synthase I beta	DHBDCA_p2212	UNSWDHB_1635	Dehre_0978	DehE1_orf03555	DSY2264	DET1486	Y
4.2.1.51	p2217	Chorismate mutase I / Prephenate dehydratase	DHBDCA_p2208	UNSWDHB_1641	Dehre_0982	DehE1_orf03560	DSY1892	DET0461	Y
1.3.1.12	p2220	Prephenate and/or arogenate dehydrogenase (unknown specificity)	DHBDCA_p2211	UNSWDHB_1631	Dehre_0979	DehE1_orf03557	DSY2263	No hit	Y
2.6.1.1	p1433	Histidinol-phosphate aminotransferase	DHBDCA_p1421	UNSWDHB_336	Dehre_2165	DehE1_orf04011	No hit	DET0843	Y
2.6.1.1	p2764	Biosynthetic Aromatic amino acid aminotransferase alpha @ Aspartate aminotransferase	DHBDCA_p2754	UNSWDHB_998	Dehre_2677	DehE1_orf00537	DSY1222	No hit	Y
4.1.3.27	p581	Anthranilate synthase, aminase component / Anthranilate synthase, amidotransferase component	DHBDCA_p523	UNSWDHB_398	Dehre_1384	DehE1_orf02087	No hit	No hit	Y
2.4.2.18	p585	Anthranilate phosphoribosyltransferase	DHBDCA_p527	UNSWDHB_390	Dehre_1388	DehE1_orf02082	DSY3199	DET1483	Y
5.3.1.24	p587	Phosphoribosylanthranilate isomerase	DHBDCA_p529	UNSWDHB_391	Dehre_1390	DehE1_orf02080	No hit	DET1485	Y
4.1.1.48	p586	Indole-3-glycerol phosphate synthase	DHBDCA_p528	UNSWDHB_412	Dehre_1389	DehE1_orf02081	DSY3197	DET1484	Y
4.2.1.20	p583	Tryptophan synthase beta chain	DHBDCA_p525	UNSWDHB_374	Dehre_1386	DehE1_orf02085	DSY3200	DET1487	Y
	p584	Tryptophan synthase alpha chain	DHBDCA_p526	UNSWDHB_371	Dehre_1387	DehE1_orf02083	DSY3201	DET1488	Y
(16) Histidine
EC_number	Locus_tag	Annotation	Dhb_DCA	Dhb_UNSWDHB	Dhb_PER-K23	Dhb_E1	Dsf_Y51	Dhc_195	Expression	Notes
2.4.2.17	p1430	ATP phosphoribosyltransferase catalytic subunit	DHBDCA_p1418	UNSWDHB_356	Dehre_2162	DehE1_orf04014	DSY3914	No hit	Y
2.4.2.17	p1431	ATP phosphoribosyltransferase regulatory subunit	DHBDCA_p1419	UNSWDHB_349	Dehre_2163	DehE1_orf04013	DSY3916	No hit	Y
3.6.1.31	p1424	Phosphoribosyl-AMP cyclohydrolase / Phosphoribosyl-ATP pyrophosphatase	DHBDCA_p1412	UNSWDHB_357	Dehre_2156	DehE1_orf04023	DSY3907	DET1329	Y
3.5.4.19	p1424	Phosphoribosyl-AMP cyclohydrolase / Phosphoribosyl-ATP pyrophosphatase	DHBDCA_p1412	UNSWDHB_357	Dehre_2156	DehE1_orf04023	DSY3907	DET1329	Y
5.3.1.16	p1426	Phosphoribosylformimino-5-aminoimidazole carboxamide ribotide isomerase	DHBDCA_p1414	UNSWDHB_325	Dehre_2158	DehE1_orf04020	DSY3909	DET1331	Y
	p1425	Imidazole glycerol phosphate synthase cyclase subunit	DHBDCA_p1413	UNSWDHB_359	Dehre_2157	DehE1_orf04022	DSY3908	DET1129	Y
	p1427	Imidazole glycerol phosphate synthase amidotransferase subunit	DHBDCA_p1415	UNSWDHB_366	Dehre_2159	DehE1_orf04018	DSY3910	DET1132	Y
4.2.1.19	p1428	Imidazoleglycerol-phosphate dehydratase	DHBDCA_p1416	UNSWDHB_338	Dehre_2160	DehE1_orf04017	DSY3911	DET0842	Y
2.6.1.9	p1433	Histidinol-phosphate aminotransferase	DHBDCA_p1421	UNSWDHB_336	Dehre_2165	DehE1_orf04011	No hit	DET0843	Y
3.1.3.15	p1506	Histidinol-phosphatase	DHBDCA_p1494	UNSWDHB_886	Dehre_2235	DehE1_orf03176	DSY2929	No hit	Y
1.1.1.23	p1429	Histidinol dehydrogenase	DHBDCA_p1417	UNSWDHB_340	Dehre_2161	DehE1_orf04016	DSY3913	DET0844	Y

## Sheet: 17-28. Coenzymes and vitamins
Pathway:		Biosynthesis of Coenzymes and Vitamins
(17) Riboflavin (FMN, FAD)
EC_number	Gene_symbol	Locus_tag	Annotation	Dhb_DCA	Dhb_UNSWDHB	Dhb_PER-K23	Dhb_E1	Dsf_Y51	Dhc_195	Expression	Note
3.5.4.25		p614	3,4-dihydroxy-2-butanone 4-phosphate synthase / GTP cyclohydrolase II	DHBDCA_p557	UNSWDHB_749	Dehre_1417	DehE1_orf04479	DSY1664	DET1188	Y
3.5.4.26		p616	riboflavin biosynthesis protein RibD	DHBDCA_p559	UNSWDHB_758	Dehre_1419	DehE1_orf04475	DSY1662	DET1190	N
1.1.1.193		p616	riboflavin biosynthesis protein RibD	DHBDCA_p559	UNSWDHB_758	Dehre_1419	DehE1_orf04475	DSY1662	DET1190	N
3.1.3.-		uncertain	5-amino-6-ribitylamino-2,4(1H,3H)-pyrimidinedione 5'-phosphate phosphatase	uncertain	uncertain	uncertain	uncertain	uncertain	uncertain	NA	this is an unknown step that was not functionally characterized.
4.1.99.12		p614	3,4-dihydroxy-2-butanone 4-phosphate synthase / GTP cyclohydrolase II	DHBDCA_p557	UNSWDHB_749	Dehre_1417	DehE1_orf04479	DSY1664	DET1188	Y
2.5.1.-		p613	6,7-dimethyl-8-ribityllumazine synthase	DHBDCA_p556	UNSWDHB_757	Dehre_1416	DehE1_orf04480	DSY1665	DET1187	Y
2.5.1.9		p615	Riboflavin synthase alpha chain	DHBDCA_p558	UNSWDHB_756	Dehre_1418	DehE1_orf04477	DSY1663	DET1189	Y
2.7.1.26		p2078	Riboflavin kinase / FMN adenylyltransferase	DHBDCA_p2066	UNSWDHB_1386	Dehre_1111	DehE1_orf04420	DSY2513	DET0602	Y
2.7.7.2		p2078	Riboflavin kinase / FMN adenylyltransferase	DHBDCA_p2066	UNSWDHB_1386	Dehre_1111	DehE1_orf04420	DSY2513	DET0602	Y
(18) Nicotinate (NAD+)
EC_number	Gene_symbol	Locus_tag	Annotation	Dhb_DCA	Dhb_UNSWDHB	Dhb_PER-K23	Dhb_E1	Dsf_Y51	Dhc_195	Expression
1.4.3.16		p350	L-aspartate oxidase	DHBDCA_p290	Present but not annotated	Dehre_0217	DehE1_orf00821	DSY0213	No hit	Y
2.5.1.72		p349	Quinolinate synthetase	DHBDCA_p289	UNSWDHB_2480	Dehre_0216	DehE1_orf00823	DSY4411	DET1590	Y
2.4.2.19		p351	nicotinate-nucleotide pyrophosphorylase	DHBDCA_p291	UNSWDHB_2486	Dehre_0218	DehE1_orf00820	DSY0214	DET1382	Y
2.7.7.1		p2595	Nicotinate-nucleotide adenylyltransferase, bacterial NadD family	DHBDCA_p2585	UNSWDHB_2424	Dehre_0579	DehE1_orf03865	DSY3161	DET0003	Y
6.3.1.5		p1840	NAD synthetase	DHBDCA_p1829	UNSWDHB_203	Dehre_0564	DehE1_orf04323	DSY0788	No hit	Y
2.7.1.23		p523	NAD kinase	DHBDCA_p465	UNSWDHB_1453	Dehre_1323	DehE1_orf02165	DSY2346	DET0458	Y
3.1.3.5		p740	5'-nucleotidase	DHBDCA_p680	UNSWDHB_2950	Dehre_1537	DehE1_orf04159	No hit	No hit	N
2.4.2.1		p533	Purine nucleoside phosphorylase	DHBDCA_p477	UNSWDHB_1449	Dehre_1334	DehE1_orf02150	DSY2310	No hit	Y
(19) Terpenoid
EC_number	Gene_symbol	Locus_tag	Annotation	Dhb_DCA	Dhb_UNSWDHB	Dhb_PER-K23	Dhb_E1	Dsf_Y51	Dhc_195	Expression
2.2.1.7		p521	1-deoxy-D-xylulose 5-phosphate synthase	DHBDCA_p463	UNSWDHB_1468	Dehre_1321	DehE1_orf02169	DSY2348	DET0745	Y
1.1.1.267		p2094	1-deoxy-D-xylulose 5-phosphate reductoisomerase	DHBDCA_p2081	UNSWDHB_1551	Dehre_1098	DehE1_orf02201	DSY2539	DET0371	Y
2.7.7.60		p1927	2-C-methyl-D-erythritol 2,4-cyclodiphosphate synthase	DHBDCA_p1916	UNSWDHB_77	Dehre_0471	DehE1_orf01475	DSY0443	DET0060	N
2.7.1.148		p317	4-diphosphocytidyl-2-C-methyl-D-erythritol kinase	DHBDCA_p257	UNSWDHB_2729	Dehre_0185	DehE1_orf00874	DSY0148	DET0405	Y
4.6.1.12		p1927	2-C-methyl-D-erythritol 2,4-cyclodiphosphate synthase	DHBDCA_p1916	UNSWDHB_77	Dehre_0471	DehE1_orf01475	DSY0443	DET0060	N
1.17.7.1		p2092	1-hydroxy-2-methyl-2-(E)-butenyl 4-diphosphate synthase	DHBDCA_p2079	UNSWDHB_1510	Dehre_1100	DehE1_orf02199	DSY2537	DET0369	Y
1.17.1.2		p1049	4-hydroxy-3-methylbut-2-enyl diphosphate reductase	DHBDCA_p992	UNSWDHB_1911	Dehre_1861	DehE1_orf03491	DSY2255	DET1344	Y
2.5.1.1		p517	Octaprenyl-diphosphate synthase / Dimethylallyltransferase / Geranyltranstransferase (farnesyldiphosphate synthase) / Geranylgeranyl pyrophosphate synthetase	DHBDCA_p459	UNSWDHB_1473	Dehre_1318	DehE1_orf02173	DSY2351	No hit	Y
2.5.1.1		p726	Octaprenyl-diphosphate synthase / Dimethylallyltransferase / Geranyltranstransferase (farnesyldiphosphate synthase) / Geranylgeranyl pyrophosphate synthetase	DHBDCA_p666	UNSWDHB_2903	Dehre_1518	DehE1_orf04395	DSY0159	No hit	N
2.5.1.31		p1739	Undecaprenyl pyrophosphate synthetase	DHBDCA_p1730	UNSWDHB_1616	Dehre_2452	DehE1_orf02905	No hit	No hit	N
2.5.1.31		p2097	Undecaprenyl pyrophosphate synthetase	DHBDCA_p2084	UNSWDHB_1567	Dehre_1095	DehE1_orf02207	DSY2542	DET0373	Y
2.5.1.30		p517	Octaprenyl-diphosphate synthase / Dimethylallyltransferase / Geranyltranstransferase (farnesyldiphosphate synthase) / Geranylgeranyl pyrophosphate synthetase	DHBDCA_p459	UNSWDHB_1473	Dehre_1318	DehE1_orf02173	DSY2351	No hit	Y
2.5.1.30		p726	Octaprenyl-diphosphate synthase / Dimethylallyltransferase / Geranyltranstransferase (farnesyldiphosphate synthase) / Geranylgeranyl pyrophosphate synthetase	DHBDCA_p666	UNSWDHB_2903	Dehre_1518	DehE1_orf04395	DSY0159	No hit	N
2.5.1.30		p1031	Heptaprenyl diphosphate synthase component II	DHBDCA_p973	UNSWDHB_1883	Dehre_1842	DehE1_orf03523	DSY2232	DET0389	Y
2.5.1.30		p2335	Heptaprenyl diphosphate synthase component I	DHBDCA_p2324	UNSWDHB_1180	Dehre_0853	DehE1_orf01306	No hit	No hit	N
(20) Menaquinone
EC_number	Gene_symbol	Locus_tag	Annotation	Dhb_DCA	Dhb_UNSWDHB	Dhb_PER-K23	Dhb_E1	Dsf_Y51	Dhc_195	Expression
5.4.4.2		p1094	Menaquinone-specific isochorismate synthase	DHBDCA_p1038	UNSWDHB_1877	Dehre_1905	DehE1_orf03649	DSY0517	No hit	Y
2.2.1.9		p1093	2-succinyl-5-enolpyruvyl-6-hydroxy-3-cyclohexene-1-carboxylic-acid synthase	DHBDCA_p1037	UNSWDHB_1833	Dehre_1904	DehE1_orf03648	DSY0518	No hit	Y
4.2.99.20		p1092	2-succinyl-6-hydroxy-2,4-cyclohexadiene-1-carboxylate synthase	DHBDCA_p1036	UNSWDHB_1882	Dehre_1903	DehE1_orf03647	DSY0519	No hit	N
4.2.1.113		p1089	O-succinylbenzoate-CoA synthase	DHBDCA_p1033	UNSWDHB_1896	Dehre_1900	DehE1_orf03644	DSY0522	No hit	N
6.2.1.26		p1090	O-succinylbenzoic acid--CoA ligase	DHBDCA_p1034	UNSWDHB_1916	Dehre_1901	DehE1_orf03645	DSY0521	No hit	N
6.1.3.36		p1091	Naphthoate synthase	DHBDCA_p1035	UNSWDHB_1854	Dehre_1902	DehE1_orf03646	DSY0520	No hit	Y
3.1.2.-		p1088	putative 1,4-dihydroxy-2-naphthoyl-CoA thioesterase	DHBDCA_p1032	UNSWDHB_1832	Dehre_1899	DehE1_orf03642	No hit	No hit	N
2.5.1.-		p2922	1,4-dihydroxy-2-naphthoate octaprenyltransferase	DHBDCA_p2919	UNSWDHB_2771	Dehre_2841	DehE1_orf01207	DSY2871	No hit	N
2.1.1.-		p415	Ubiquinone/menaquinone biosynthesis methyltransferase UbiE	DHBDCA_p355	UNSWDHB_1337	Dehre_1221	DehE1_orf02481	DSY1907	No hit	N
2.1.1.-		p1223	2-heptaprenyl-1,4-naphthoquinone methyltransferase	DHBDCA_p1156	No hit	No hit	No hit	No hit	No hit	NA
(21) Folate
EC_number	Gene_symbol	Locus_tag	Annotation	Dhb_DCA	Dhb_UNSWDHB	Dhb_PER-K23	Dhb_E1	Dsf_Y51	Dhc_195	Expression
3.5.4.16		p861	GTP cyclohydrolase I type 1	DHBDCA_p802	UNSWDHB_1992	Dehre_1671	DehE1_orf03347	DSY1825	DET1204	Y
3.1.3.5		p860	5'-ribonucleotide phosphohydrolase	DHBDCA_p801	UNSWDHB_2029	Dehre_1670	DehE1_orf03348	DSY1823	DET0797	N
4.1.2.25		p344	Dihydroneopterin aldolase	DHBDCA_p284	Present but not annotated	Dehre_0211	DehE1_orf00831	DSY0208	No hit	Y
2.7.6.3		p345	2-amino-4-hydroxy-6-hydroxymethyldihydropteridine pyrophosphokinase	DHBDCA_p285	Present but not annotated	Dehre_0212	DehE1_orf00829	DSY0209	DET1604	Y
2.5.1.15		p343	Dihydropteroate synthase	DHBDCA_p283	UNSWDHB_2483	Dehre_0210	DehE1_orf00832	DSY0207	DET1603	Y
6.3.2.17		p2623	Dihydrofolate synthase / Folylpolyglutamate synthase	DHBDCA_p2612	UNSWDHB_2392	Dehre_2522	DehE1_orf00780	DSY3187	DET0016	Y
2.6.1.85		p2292	aminodeoxychorismate synthase, component I, bacterial clade	DHBDCA_p2280	UNSWDHB_2628	Dehre_0900	DehE1_orf01368	DSY3275	DET1481	N
4.1.3.38		p2291	4-amino-4-deoxychorismate lyase	DHBDCA_p2279	UNSWDHB_2623	Dehre_0901	DehE1_orf01369	DSY3274	No hit	Y
1.5.1.3		p1922	Dihydrofolate reductase	DHBDCA_p1911	UNSWDHB_99	Dehre_0476	DehE1_orf01483	No hit	No hit	N
(22) Coenzyme A
EC_number	Gene_symbol	Locus_tag	Annotation	Dhb_DCA	Dhb_UNSWDHB	Dhb_PER-K23	Dhb_E1	Dsf_Y51	Dhc_195	Expression
2.2.1.6		p904	Acetolactate synthase small subunit	DHBDCA_p845	UNSWDHB_1972	Dehre_1717	DehE1_orf02797	DSY2457	No hit	Y
		p905	Acetolactate synthase large subunit	DHBDCA_p846	UNSWDHB_1988	Dehre_1718	DehE1_orf02794	DSY2458	DET0833	Y
1.1.1.86		p961	Ketol-acid reductoisomerase	DHBDCA_p904	UNSWDHB_598	Dehre_1763	DehE1_orf04372	DSY1368	DET0831	Y
4.2.1.9		p964	Dihydroxy-acid dehydratase	DHBDCA_p907	UNSWDHB_597	Dehre_1766	DehE1_orf04367	DSY1365	DET0834	Y
2.1.2.11		p869	3-methyl-2-oxobutanoate hydroxymethyltransferase	DHBDCA_p810	UNSWDHB_1999	Dehre_1680	DehE1_orf02851	DSY0428	DET0803	Y
2.1.2.11		p2845	3-methyl-2-oxobutanoate hydroxymethyltransferase	DHBDCA_p2842	UNSWDHB_1267	Dehre_2770	DehE1_orf01100	No hit	No hit	Y
1.1.1.169		p961	Ketol-acid reductoisomerase	DHBDCA_p904	UNSWDHB_598	Dehre_1763	DehE1_orf04372	DSY1368	DET0831	Y
6.3.2.1		p347	Pantoate--beta-alanine ligase	DHBDCA_p287	UNSWDHB_2479	Dehre_0214	DehE1_orf00826	DSY0211	DET0804	Y
4.1.1.11		p348	Aspartate 1-decarboxylase	DHBDCA_p288	UNSWDHB_2489	Dehre_0215	DehE1_orf00825	DSY0212	DET0802	Y
2.7.1.33		p352	Pantothenate kinase type III, CoaX-like	DHBDCA_p292	UNSWDHB_2478	Dehre_0219	DehE1_orf00818	DSY0216	DET0428	Y
6.3.2.5		p1448	Phosphopantothenoylcysteine decarboxylase / Phosphopantothenoylcysteine synthetase	DHBDCA_p1435	UNSWDHB_367	Dehre_2181	DehE1_orf04258	DSY2727	DET0429	Y
4.1.1.36		p1448	Phosphopantothenoylcysteine decarboxylase / Phosphopantothenoylcysteine synthetase	DHBDCA_p1435	UNSWDHB_367	Dehre_2181	DehE1_orf04258	DSY2727	DET0429	Y
2.7.7.3		p987	Phosphopantetheine adenylyltransferase	DHBDCA_p929	UNSWDHB_1964	Dehre_1793	DehE1_orf03742	DSY1313	DET0190	Y
2.7.1.24		p970	Dephospho-CoA kinase	DHBDCA_p913	UNSWDHB_1376	Dehre_1772	DehE1_orf03709	DSY1345	No hit	Y
2.6.1.6		p965	Branched-chain amino acid aminotransferase	DHBDCA_p908	UNSWDHB_591	Dehre_1767	DehE1_orf04365	DSY1364	DET0009	Y
(23a) Cobalamin (B12)
EC_number	Gene_symbol	Locus_tag	Annotation	Dhb_DCA	Dhb_UNSWDHB	Dhb_PER-K23	Dhb_E1	Dsf_Y51	Dhc_195	Expression
6.1.1.17		p1926	Glutamyl-tRNA synthetase @ Glutamyl-tRNA(Gln) synthetase ## unambiguous	DHBDCA_p1915	UNSWDHB_105	Dehre_0472	DehE1_orf01477	DSY0445	DET1365	Y
1.2.1.70		p2939	Glutamyl-tRNA reductase	DHBDCA_p2935	UNSWDHB_2740	Dehre_2857	DehE1_orf01233	DSY2226	No hit	Y
5.4.3.8		p2933	Glutamate-1-semialdehyde aminotransferase	DHBDCA_p2929	UNSWDHB_2786	Dehre_2851	DehE1_orf01221	DSY2219	No hit	Y
4.2.1.24		p2934	Porphobilinogen synthase	DHBDCA_p2930	UNSWDHB_2779	Dehre_2852	DehE1_orf01223	DSY2222	No hit	Y
2.5.1.61		p2936	Porphobilinogen deaminase	DHBDCA_p2932	UNSWDHB_2744	Dehre_2854	DehE1_orf01227	DSY2225	No hit	Y
4.2.1.75	cysG	p2935	Uroporphyrinogen-III methyltransferase / Uroporphyrinogen-III synthase	DHBDCA_p2931	UNSWDHB_2783	Dehre_2853	DehE1_orf01226	DSY2224	No hit	Y
2.1.1.107	cysG	p2935	Uroporphyrinogen-III methyltransferase / Uroporphyrinogen-III synthase	DHBDCA_p2931	UNSWDHB_2783	Dehre_2853	DehE1_orf01226	DSY2224	No hit	Y
1.3.1.76	cysG	p2935	Uroporphyrinogen-III methyltransferase / Uroporphyrinogen-III synthase	DHBDCA_p2931	UNSWDHB_2783	Dehre_2853	DehE1_orf01226	DSY2224	No hit	Y
4.99.1.3	cbiX	p2932	cobalamin (vitamin B12) biosynthesis CbiX protein	DHBDCA_p2928	UNSWDHB_2795	Dehre_2850	DehE1_orf01220	No hit	No hit	Y
2.1.1.151	cbiL	p2942	precorrin-2 C20-methyltransferase CobI/CbiL	DHBDCA_p2938	UNSWDHB_2790	Dehre_2860	No hit	DSY4070	No hit	Y
2.1.1.131	cbiH	p2938	Cobalt-precorrin-3b C17-methyltransferase CobJ/CbiH	DHBDCA_p2934	UNSWDHB_2735	Dehre_2856	DehE1_orf01231	DSY4066	No hit	N
2.1.1.133	cbiF	p2941	Cobalt-precorrin-4 C11-methyltransferase CobM/CbiF	DHBDCA_p2937	UNSWDHB_2755	Dehre_2859	DehE1_orf01236 (incomplete CDS)	DSY4068	No hit	Y
	cbiG	p2940	Cobalamin biosynthesis protein CbiG	DHBDCA_p2936	UNSWDHB_2775	Dehre_2858	DehE1_orf01234	DSY4067	No hit	N
	cbiD	p1258	Cobalt-precorrin-6 synthase, anaerobic, CbiD	DHBDCA_p1192	UNSWDHB_2910	No hit	No hit	DSY4072	No hit	NA
	cbiD	p2943	Cobalt-precorrin-6 synthase, anaerobic, CbiD	DHBDCA_p2939	UNSWDHB_2741	Dehre_2861	No hit	No hit	No hit	N
1.3.1.54	cbiJ	p2937	Cobalt-precorrin-6x reductase CobK/CbiJ	DHBDCA_p2933	UNSWDHB_2796	Dehre_2855	DehE1_orf01229	DSY4065	No hit	N
	cbiE, cbiT	p2931	Cobalt-precorrin-6y C5-methyltransferase / Cobalt-precorrin-6y C15-methyltransferase [decarboxylating], CobL/CbiE/CbiT	DHBDCA_p2927	UNSWDHB_2743	Dehre_2849	DehE1_orf01218	DSY4071	No hit	N
5.4.1.2	cbiC	p2930	Cobalt-precorrin-8x methylmutase CbiC/CobH	DHBDCA_p2926	UNSWDHB_2733	Dehre_2848	DehE1_orf01216	DSY4063	No hit	Y
6.3.1.-	cbiA	p63	Cobyrinic acid A,C-diamide synthase, CbiA	No hit	UNSWDHB_223	No hit	No hit	DSY4060	DET0128	NA
6.3.1.-	cbiA	p808	Cobyrinic acid A,C-diamide synthase, CbiA	DHBDCA_p750	UNSWDHB_2871	Dehre_1615	DehE1_orf02993	No hit	No hit	Y
1.16.8.1		uncertain	Cob(II)yrinic acid a,c-diamide reductase								this is an unknown step that was not functionally characterized.
2.5.1.17		p799	Cob(I)alamin adenosyltransferase	DHBDCA_p741	UNSWDHB_2843	Dehre_1606	DehE1_orf03005	DSY1853	DET1224	Y
6.3.5.10		p800	Cobyric acid synthase	DHBDCA_p742	UNSWDHB_2840	Dehre_1607	DehE1_orf03004	DSY4062	DET0936	Y
6.3.1.10		p803	Adenosylcobinamide-phosphate synthase	DHBDCA_p745	UNSWDHB_2865	Dehre_1610	DehE1_orf03000	DSY4061	DET0688	Y
2.7.1.156		p807	putative adenosyl cobinamide kinase/adenosyl cobinamide phosphate guanylyltransferase CobU/CobP	DHBDCA_p749	UNSWDHB_2872	Dehre_1614	DehE1_orf02994	No hit	No hit	Y
4.1.1.81		p802	L-threonine 3-O-phosphate decarboxylase	DHBDCA_p744	UNSWDHB_2875	Dehre_1609	DehE1_orf03002	DSY4057	DET0689	Y
6.3.1.10		p803	Adenosylcobinamide-phosphate synthase	DHBDCA_p745	UNSWDHB_2865	Dehre_1610	DehE1_orf03000	DSY4061	DET0688	Y
2.4.2.21		p694	Nicotinate-nucleotide--dimethylbenzimidazole phosphoribosyltransferase	DHBDCA_p636	UNSWDHB_1053	Dehre_1488	DehE1_orf01884	DSY2114	DET0691	Y
3.1.3.73		p804	Alpha-ribazole-5'-phosphate phosphatase	DHBDCA_p746	UNSWDHB_2846	Dehre_1611	DehE1_orf02998	No hit	No hit	Y
2.7.8.26		p806	Cobalamin synthase	DHBDCA_p748	UNSWDHB_2854	Dehre_1613	DehE1_orf02995	No hit	No hit	N
2.5.1.17		p799	Cob(I)alamin adenosyltransferase	DHBDCA_p741	UNSWDHB_2843	Dehre_1606	DehE1_orf03005	DSY1853	DET1224	Y
3.5.1.90		p2640	Adenosylcobinamide amidohydrolase	DHBDCA_p2629	UNSWDHB_2439	Dehre_2538	DehE1_orf00755	No hit	No hit	Y
(23b) - Heme
EC_number	Gene_symbol	Locus_tag	Annotation	Dhb_DCA	Dhb_UNSWDHB	Dhb_PER-K23	Dhb_E1	Dsf_Y51	Dhc_195	Expression
4.2.1.75	cysG	p2935	Uroporphyrinogen-III methyltransferase / Uroporphyrinogen-III synthase	DHBDCA_p2931	UNSWDHB_2783	Dehre_2853	DehE1_orf01226	DSY2224	No hit	Y
2.1.1.107	cysG	p2935	Uroporphyrinogen-III methyltransferase / Uroporphyrinogen-III synthase	DHBDCA_p2931	UNSWDHB_2783	Dehre_2853	DehE1_orf01226	DSY2224	No hit	Y
1.3.1.76	cysG	p2935	Uroporphyrinogen-III methyltransferase / Uroporphyrinogen-III synthase	DHBDCA_p2931	UNSWDHB_2783	Dehre_2853	DehE1_orf01226	DSY2224	No hit	Y
		p1080	Heme biosynthesis protein related to NirL and NirH (Sirohaem decarboxylase?)	DHBDCA_p1024	UNSWDHB_1840	Dehre_1892	DehE1_orf03629	DSY2220	No hit	Y
		p1081	putative heme d1 biosynthesis radical SAM protein NirJ2	DHBDCA_p1025	UNSWDHB_1885	Dehre_1893	DehE1_orf03631	DSY2221	No hit	Y
		p1082	putative heme d1 biosynthesis radical SAM protein NirJ1	DHBDCA_p1026	UNSWDHB_1842	Dehre_1894	DehE1_orf03633	DSY2223	No hit	Y
4.1.1.37		p418	Uroporphyrinogen-III decarboxylase	DHBDCA_p358	UNSWDHB_1324	Dehre_2073	DehE1_orf02626	No hit	No hit	Y
		p1203	Uroporphyrinogen-III decarboxylase	DHBDCA_p1136	UNSWDHB_458	Dehre_2017	No hit	DSY2720	No hit	Y
		p1225	Uroporphyrinogen-III decarboxylase	DHBDCA_p1158	No hit	Dehre_1364	DehE1_orf02120	No hit	No hit	Y
		p2027	Uroporphyrinogen-III decarboxylase-like	DHBDCA_p2015	UNSWDHB_498	No hit	No hit	No hit	No hit	NA
		p2361	Uroporphyrinogen-III decarboxylase	DHBDCA_p2350	UNSWDHB_1181	No hit	No hit	DSY1270	No hit	NA
		p2364	Uroporphyrinogen-III decarboxylase	DHBDCA_p2353	No hit	No hit	No hit	No hit	No hit	NA
1.3.99.22		p2570	Putative coproporphyrinogen III oxidase of BS HemN-type, oxygen-independent, in heat shock gene cluster	DHBDCA_p2560	UNSWDHB_1711	Dehre_0601	DehE1_orf03898	DSY3136	DET0858	N
		p1172	Hypothetical with similarity to BchE, but NOT Mg-protoporphyrin monomethyl ester cyclase (anaerobic)	DHBDCA_p1094	UNSWDHB_461	Dehre_1984	DehE1_orf02684	DSY2850	DET1280	N
(24) Pyridoxal Phosphate PLP (B6)
EC_number	Gene_symbol	Locus_tag	Annotation	Dhb_DCA	Dhb_UNSWDHB	Dhb_PER-K23	Dhb_E1	Dsf_Y51	Dhc_195	Expression
	pdxT	p8	Pyridoxine biosynthesis glutamine amidotransferase, glutaminase subunit	DHBDCA_p8	UNSWDHB_249	Dehre_0008	DehE1_orf00980	DSY0007	DET0598	Y
	pdxS	p7	Pyridoxine biosynthesis glutamine amidotransferase, synthase subunit	DHBDCA_p7	UNSWDHB_238	Dehre_0007	DehE1_orf00983	DSY4246	DET0380	Y
	pdxS	p1750	Pyridoxine biosynthesis glutamine amidotransferase, synthase subunit	DHBDCA_p1741	UNSWDHB_1617	Dehre_2463	DehE1_orf02889	No hit	No hit	N
	pdxH	p1305	Pyridoxamine 5''-phosphate oxidase.	DHBDCA_p1239	UNSWDHB_567	No hit	No hit	No hit	No hit	NA
	pdxH	p1201	Pyridoxamine 5''-phosphate oxidase.	DHBDCA_p1134	UNSWDHB_439	Dehre_2015	DehE1_orf02627	No hit	No hit	Y
(25) Thiamin (B1)
EC_number	Gene_symbol	Locus_tag	Annotation	Dhb_DCA	Dhb_UNSWDHB	Dhb_PER-K23	Dhb_E1	Dsf_Y51	Dhc_195	Expression
2.8.1.7		p455	Cysteine desulfurase	DHBDCA_p396	UNSWDHB_229	Dehre_1257	DehE1_orf02534	DSY2426	DET0248	Y
	thiS	NF	Sulfur carrier protein, ThiS	NF	NF	NF	NF
	thiF	NF	Adenyltransferase, ThiF	NF	NF	NF	NF
	thiI	NF	Thiamin phophate kinase, ThiI	NF	NF	NF	NF
2.2.1.7	dxs	p521	1-deoxy-D-xylulose 5-phosphate synthase, Dxs	DHBDCA_p463	UNSWDHB_1468	Dehre_1321	DehE1_orf02169	DSY2348	DET0745	Y
1.4.3.19	thiO	NF	Glycine oxidase, ThiO	NF	NF	NF	NF
	thiH	p1787	Thiazole biosynthesis protein ThiH	DHBDCA_p1778	UNSWDHB_2160	Dehre_0721	DehE1_orf03310	No hit	No hit	N
	thiG	NF	Thiazole synthase, ThiG	NF	NF	NF	NF
5.3.99.10	tenI	NF	thiazole tautomerase, TenI	NF	NF	NF	NF
	thiC	NF	Hydroxymethyl pyrimidine synthase, ThiC	NF	NF	NF	NF
	thiE	NF	Thiamin phosphate synthase, ThiE	NF	NF	NF	NF
		NF	Thiamin phosphate kinase	NF	NF	NF	NF
	nifS	NF	Sulfur , NifS	NF	NF	NF	NF
2.7.6.2		p2177	Thiamin pyrophosphokinase	DHBDCA_p2167	UNSWDHB_2080	Dehre_1021	DehE1_orf03623	DSY2682	No hit	N
2.1.7.49/2.7.4.7	thiD	NF	Hydroxymethyl pyrimidine (phosphate) kinase, ThiD	NF	NF	Dehre_0165	NF			Y
		NF	probable hydroxymethylpyrimidine transporter CytX CDS	NF	NF	Dehre_0166	NF			N
2.7.1.50		NF	hydroxyethylthiazole kinase CDS	NF	NF	Dehre_0167	NF			Y
(26) Biotin
EC_number	Gene_symbol	Locus_tag	Annotation	Dhb_DCA	Dhb_UNSWDHB	Dhb_PER-K23	Dhb_E1	Dsf_Y51	Dhc_195	Expression
6.2.1.14		NF	6-carboxyhexanoyl-CoA synthetase	NF	NF	NF	NF
2.3.1.47		NF	8-amino-7-oxononanoate synthase	NF	NF	NF	NF
2.6.1.62		NF	7,8-diaminonanoate transaminase	NF	NF	NF	NF
6.3.3.3		NF	dethiobiotin synthase	NF	NF	NF	NF
2.8.1.6		p1786	Biotin synthase and related enzymes	DHBDCA_p1777	UNSWDHB_2171	Dehre_0720	DehE1_orf03311	DSY4958	No hit	N
6.2.1.11, 6.3.4.15		p2714	Biotin-protein ligase / Biotin operon repressor	DHBDCA_p2704	UNSWDHB_2343	Dehre_2629	DehE1_orf00614	No hit	No hit	N
(27) Molytopterin
EC_number	Gene_symbol	Locus_tag	Annotation	Dhb_DCA	Dhb_UNSWDHB	Dhb_PER-K23	Dhb_E1	Dsf_Y51	Dhc_195	Expression
	moaA	p1643	GTP cyclohydrolase subunit MoaA	DHBDCA_p1634	UNSWDHB_1421	Dehre_2368	DehE1_orf01667	DSY3488	No hit	Y
	moaC	p1642	GTP cyclohydrolase subunit MoaC	DHBDCA_p1633	UNSWDHB_1425	Dehre_2367	DehE1_orf01668	DSY3965	No hit	Y
	moaD	NF	MPT synthase subunit MoaD	NF	NF	NF	NF
	moaE	NF	MPT synthase subunit MoaE	NF	NF	NF	NF
	moeB	p1756	putative MPT synthase sulfurylase, MoaB (or ThiF)	DHBDCA_p1747	UNSWDHB_1605	Dehre_2469	DehE1_orf02880	DSY3997	No hit	Y
	mog	p1641	molybdenum cofactor biosynthesis protein Mog	DHBDCA_p1632	UNSWDHB_1437	Dehre_2366	DehE1_orf01670	DSY3963	No hit	Y
	moeA	p1645	molybdenum cofactor biosynthesis protein MoeA	DHBDCA_p1636	UNSWDHB_1427	Dehre_2370	DehE1_orf01664	DSY2940	No hit	Y
	mobA	p1613	Molybdopterin-guanine dinucleotide biosynthesis protein MobA	DHBDCA_p1603	UNSWDHB_919	Dehre_2339	DehE1_orf01713	DSY3967	No hit	Y
	mobB	p1940	molybdopterin-guanine dinucleotide biosynthesis protein MobB	DHBDCA_p1929	UNSWDHB_607	Dehre_0361	The gene was present but not annotated	No hit	No hit	N
	moaB	p1639	MosC domain-containing protein or molybdenum cofactor sulfurase	DHBDCA_p1630	UNSWDHB_1433	Dehre_2363	DehE1_orf01675	DSY3964	No hit	Y
		NF	MosC domain-containing protein or molybdenum cofactor sulfurase	NF	NF	Dehre_2365	DehE1_orf01673	No hit	no hit	Y
(28) Lipoic Acid
EC_number	Gene_symbol	Locus_tag	Annotation	Dhb_DCA	Dhb_UNSWDHB	Dhb_PER-K23	Dhb_E1	Dsf_Y51	Dhc_195	Expression
2.8.1.8		NF	Lipoyl synthase	NF		NF	NF
2.3.1.181		NF	lipoyl(octanoyl) transferase	NF		NF	NF
2.7.7.63		p223	Lipoate-protein ligase A	DHBDCA_p159	No hit	No hit	No hit	No hit	No hit	NA
2.7.7.63		p233	Lipoate-protein ligase A	DHBDCA_p169	UNSWDHB_2987	No hit	No hit	DSY1742	No hit	NA

## Sheet: 29-30. Peptidoglycan 
Pathway:		Aminosugars biosynthesis (feedstocks for peptidoglycan biosynthesis)
EC_number	Gene_Symbol	Locus_tag	Annotation	Dhb_DCA		Dhb_PER-K23	Dhb_E1	Dsf_Y51	Dhc_195	Expression
2.6.1.16		p1772	Glucosamine--fructose-6-phosphate aminotransferase [isomerizing]	DHBDCA_p1763		Dehre_2486	DehE1_orf04300	DSY4485	DET0531	Y
5.4.2.10		p1773	Phosphoglucosamine mutase	DHBDCA_p1764		Dehre_2487	DehE1_orf04298	DSY4486	DET0528	Y
2.3.1.157		p321	N-acetylglucosamine-1-phosphate uridyltransferase / Glucosamine-1-phosphate N-acetyltransferase	DHBDCA_p261		Dehre_0189	DehE1_orf00868	DSY0152	No hit	Y
2.7.7.23		p321	N-acetylglucosamine-1-phosphate uridyltransferase / Glucosamine-1-phosphate N-acetyltransferase	DHBDCA_p261		Dehre_0189	DehE1_orf00868	DSY0152	No hit	Y
5.1.3.14		p2886	UDP-N-acetylglucosamine 2-epimerase	DHBDCA_p2883		Dehre_2807	DehE1_orf01155	DSY4924	No hit	Y
5.1.3.7		p1127	UDP-glucose 4-epimerase	No hit		Dehre_1945	No hit	DSY4440	DET0204	N
5.1.3.7		p1145	UDP-glucose 4-epimerase	DHBDCA_p1081		No hit	No hit	DSY3287	No hit	NA
5.1.3.7		p1140	UDP-glucose 4-epimerase	DHBDCA_p1070		No hit	No hit	No hit	No hit	NA
5.1.3.7		p1573	UDP-glucose 4-epimerase	DHBDCA_p1563		No hit	No hit	No hit	No hit	NA
2.5.1.7		p1489	UDP-N-acetylglucosamine 1-carboxyvinyltransferase	DHBDCA_p1476		Dehre_2218	DehE1_orf03200	DSY2905	No hit	Y
2.5.1.7		p2868	UDP-N-acetylglucosamine 1-carboxyvinyltransferase	DHBDCA_p2866		Dehre_2794	DehE1_orf01138	DSY4909	No hit	Y
1.1.1.158		p1490	UDP-N-acetylenolpyruvoylglucosamine reductase	DHBDCA_p1477		Dehre_2219	DehE1_orf03199	DSY2906	No hit	N
Pathway:		Biosynthesis of peptidoglycan
Status:		Complete
EC_number	Gene_Symbol	Locus_tag	Annotation	Dhb_DCA	Dhb_UNSWDHB	Dhb_PER-K23	Dhb_E1	Dsf_Y51	Dhc_195	Expression
2.5.1.7		p1489	UDP-N-acetylglucosamine 1-carboxyvinyltransferase	DHBDCA_p1476	UNSWDHB_906	Dehre_2218	DehE1_orf03200	DSY2905	No hit	Y
2.5.1.7		p2868	UDP-N-acetylglucosamine 1-carboxyvinyltransferase	DHBDCA_p2866	UNSWDHB_1298	Dehre_2794	DehE1_orf01138	DSY4909	No hit	Y
1.1.1.158		p1490	UDP-N-acetylenolpyruvoylglucosamine reductase	DHBDCA_p1477	UNSWDHB_874	Dehre_2219	DehE1_orf03199	DSY2906	No hit	N
6.3.2.8		p1837	UDP-N-acetylmuramate--alanine ligase	DHBDCA_p1826	UNSWDHB_202	Dehre_0567	DehE1_orf04318	DSY0792	No hit	Y
6.3.2.9		p1493	UDP-N-acetylmuramoylalanine--D-glutamate ligase	DHBDCA_p1480	UNSWDHB_880	Dehre_2222	DehE1_orf03195	DSY2909	No hit	Y
6.3.2.13		p1496	UDP-N-acetylmuramoylalanyl-D-glutamate--2,6-diaminopimelate ligase	DHBDCA_p1483	UNSWDHB_895	Dehre_2225	DehE1_orf03191	DSY2912	No hit	Y
6.3.2.4		p670	D-alanine--D-alanine ligase	DHBDCA_p612	UNSWDHB_687	Dehre_1472	DehE1_orf01850	DSY1579	No hit	Y
6.3.2.10		p1495	UDP-N-acetylmuramoylalanyl-D-glutamyl-2,6-diaminopimelate--D-alanyl-D-alanine ligase	DHBDCA_p1482	UNSWDHB_898	Dehre_2224	DehE1_orf03193	DSY2911	No hit	Y
2.7.8.13		p1494	Phospho-N-acetylmuramoyl-pentapeptide-transferase	DHBDCA_p1481	UNSWDHB_872	Dehre_2223	DehE1_orf03194	DSY2910	No hit	N
3.6.1.27		p940	Undecaprenyl-diphosphatase	DHBDCA_p881	UNSWDHB_2010	Dehre_1745	DehE1_orf02749	DSY4451	No hit	N
2.4.1.227		p1491	UDP-N-acetylglucosamine--N-acetylmuramyl-(pentapeptide) pyrophosphoryl-undecaprenol N-acetylglucosamine transferase	DHBDCA_p1478	UNSWDHB_904	Dehre_2220	DehE1_orf03198	DSY2907	No hit	Y
	mrcA	p1954	Multimodular transpeptidase-transglycosylase, MrcA	DHBDCA_p1943	UNSWDHB_157	Dehre_0340	DehE1_orf04441	DSY0288	No hit	Y
		p2613	Penicillin-binding protein 2 (PBP-2)	DHBDCA_p2602	UNSWDHB_2388	Dehre_2512	DehE1_orf00794	DSY3176	No hit	Y
		p645	Cell division protein FtsI [Peptidoglycan synthetase]	DHBDCA_p587	UNSWDHB_694	Dehre_1446	DehE1_orf01814	DSY1624	No hit	N
3.4.16.4		p538	D-alanyl-D-alanine carboxypeptidase	DHBDCA_p482	UNSWDHB_1456	Dehre_1349	DehE1_orf02141	DSY2305	No hit	N
2.4.1.129		p2181	Cell division protein FtsI [Peptidoglycan synthetase]	DHBDCA_p2171	UNSWDHB_2089	Dehre_1017	DehE1_orf03616	DSY2686	No hit	N
		p2572	integral membrane protein MviN	DHBDCA_p2562	UNSWDHB_1692	Dehre_0599	DehE1_orf03896	DSY3142	No hit	N

[truncated: 11 more sheets: 31. Wood–Ljungdahl, 32-33. Flagella and Chemotaxis, 34. Nitrogenase, 35. Sporulation, 36. Oxidative stress, 37. Energy metabolism, 38. Transporters, 39. Arsenate resistance operon, 40. Type IV pilus, 41. Homologous recombination, 42. rdhA neighborhood]
